# Supplementary material for: Vascular and Platelet Effects of Tomato Soffritto Intake in Overweight and Obese Subjects
Source: Nutrients. 2023 Dec 12;15(24):5084. doi: 10.3390/nu15245084 (PMC10745891; doi:10.3390/nu15245084)
Supplement: Supplementary file 1 [file nutrients-15-05084-s001.zip]

Archive with 1 entries (1 files):
- nutrients-2672502-supplementary.pdf
